# Supplementary material for: Diagnostic efficacy of noninvasive liver fibrosis indexes in predicting portal hypertension in patients with cirrhosis
Source: PLoS One. 2017 Aug 18;12(8):e0182969. doi: 10.1371/journal.pone.0182969 (PMC5562323; doi:10.1371/journal.pone.0182969)
Supplement: S1 Appendix — (XLSX) [file pone.0182969.s001.xlsx]

## Sheet: Supplement
No.	Sex	Age	Diagnose	Etiology	Ascites	Child-Pugh classiﬁcation	CSPH	SPH	HVPG分级	AST	ALT	GGT	Cholesterol	ALB	Total bilirubin	PLT	PT	INR	LOK	King	APRI	AAR	FI	Frons	FIB4
1	2	48	PBC	2	3	2	2	2	3	78	52	87	3.1	38.3	30.5	92	12.3	1.03	0.9393	41.9165	2.11957	1.5	-31.22	10.5192	5.64347
2	2	36	PBC	2	1	1	2	2	3	217	132	504	6.93	38.6	46.1	295	11.5	0.96	-1.0549	25.4221	1.83898	1.64394	-33.55	7.19195	2.30491
3	1	47	PBC	2	1	1	1	1	1	45	29	209	4.02	34.3	24.5	277	13.9	1.16	0.0431	8.85704	0.406137	1.55172	-29.07	7.66675	1.41785
4	2	59	PBC	2	1	1	2	2	3	35	23	87	5.11	37.2	18.3	122	13	1.13	1.2267	19.1266	0.717213	1.52174	-30.42	10.3228	3.52936
5	2	67	PBC	2	3	2	2	2	3	32	20	45	3.08	29.6	24.4	93	14	1.21	2.005	27.8951	0.860215	1.6	-22.53	11.127	5.15498
6	2	59	PBC	2	2	2	2	2	3	110	50	253	2.9	30.5	71.5	110	13.3	1.11	2.0827	65.49	2.5	2.2	-23.6	11.5116	8.34386
7	2	70	PBC	2	1	1	2	2	3	47	24	78	3.8	34.3	23.3	76	12.2	1.02	1.6065	44.1553	1.54605	1.95833	-27.06	12.3304	8.83643
8	1	58	Hepatitis C virus	1	2	2	2	2	3	53	66	13	2.93	22.9	43.4	88	16.9	1.4	2.0466	48.9045	1.50568	0.80303	-15.78	9.83222	4.29981
9	2	69	Hepatitis C virus	1	3	2	2	2	3	36	65	19	5.4	34	18	37	15.9	1.32	1.7649	88.6184	2.43243	0.553846	-26.37	13.4089	8.32709
10	2	49	Hepatitis C virus	1	1	1	2	2	3	51	29	33	4.74	34.9	14.6	220	13.9	1.16	0.8111	13.1765	0.579545	1.75862	-29.1	7.08091	2.10933
11	1	57	Hepatitis C virus	1	2	2	2	2	3	68	47	23	4.2	26.9	32.5	160	14.3	1.19	1.1103	28.8278	1.0625	1.44681	-20.5	8.32791	3.53358
12	2	56	Hepatitis C virus	1	1	1	2	2	3	115	54	152	5.3	34.6	33	128	13	1.08	1.6757	54.3375	2.24609	2.12963	-27.88	10.4246	6.84666
13	2	64	Hepatitis C virus	1	2	1	2	2	3	125	88	41	2.74	39.6	27.7	191	15.6	1.3	1.3809	54.4503	1.63613	1.42045	-33.51	8.64692	4.46494
14	2	58	Hepatitis C virus	1	1	1	2	2	3	96	83	30	4.6	35.3	14.1	125	13.6	1.18	1.0034	52.5619	1.92	1.15663	-28.55	9.36304	4.88934
15	1	41	Hepatitis C virus	1	1	1	2	1	2	21	36	26	3.89	34.1	9.7	43	14.3	1.19	1.0636	23.8277	1.22093	0.583333	-26.53	11.3998	3.33721
16	1	54	Hepatitis C virus	1	1	1	2	2	3	48	67	88	4.54	41.4	21.8	66	14.8	1.23	1.2374	48.3055	1.81818	0.716418	-34.06	11.9562	4.79793
17	1	42	Hepatitis C virus	1	2	1	2	2	3	144	296	73	2.74	43.4	33	40	14.7	1.22	1.1264	184.464	9	0.486486	-35.8	12.5321	8.78832
18	1	62	Hepatitis C virus	1	1	1	2	2	3	48	42	63	2.81	30.2	25	22	14.5	1.21	2.0609	163.68	5.45455	1.14286	-22.42	15.6382	20.873
19	1	46	Hepatitis C virus	1	3	3	2	2	3	24	10	14	2.41	27.4	63.6	123	16.7	1.39	3.6946	12.4761	0.487805	2.4	-20.63	8.04531	2.83834
20	2	58	Hepatitis C virus	1	1	1	2	2	3	96	83	30	4.6	35.3	14.1	125	13.6	1.18	1.0034	52.5619	1.92	1.15663	-28.55	9.36304	4.88934
21	1	56	Alcohol	2	1	1	2	2	3	26	28	99	3.37	34.3	16	38	12.4	1.03	0.6999	39.4653	1.71053	0.928571	-26.68	13.9192	7.241
22	1	41	Alcohol	2	3	2	2	2	3	52	39	188	4.04	32.4	26	66	13.8	1.15	1.5931	37.1485	1.9697	1.33333	-25.06	11.6012	5.17262
23	1	67	Alcohol	2	1	1	1	1	1	24	20	14	5.8	32.3	19.4	352	13.9	1.16	-1.0676	5.29909	0.170455	1.2	-27.82	6.00954	1.02148
24	1	57	Alcohol	2	3	2	2	2	3	47	17	70	2.1	29.5	18.1	182	12.7	1.06	1.8899	15.603	0.645604	2.76471	-23.32	8.82319	3.57007
25	1	58	Alcohol	2	2	2	2	2	3	17	12	18	2.45	30.3	22	90	14.1	1.17	1.5899	12.818	0.472222	1.41667	-23.2	10.0227	3.1626
26	1	53	Alcohol	2	3	2	2	2	3	21	15	28	1.77	32.1	38.8	46	15.6	1.3	2.6456	31.4543	1.1413	1.4	-24.56	12.1662	6.24729
27	1	58	Alcohol	2	3	2	2	2	3	34	41	34	2.36	33.1	25.3	48	14.8	1.23	1.5398	50.5325	1.77083	0.829268	-25.58	12.4889	6.41614
28	1	55	Alcohol	2	2	3	2	2	3	84	30	179	2.8	28	117.4	39	17.9	1.55	5.7894	183.615	5.38462	2.8	-20.39	14.246	21.628
29	1	68	Alcohol	2	2	2	1	1	1	33	25	74	3.29	30.2	19.7	51	12.1	1.01	0.972	44.44	1.61765	1.32	-22.71	13.4449	8.8
30	1	56	Alcohol	2	2	3	2	2	3	64	45	178	2.55	27	79.4	110	16.7	1.39	2.5783	45.2887	1.45455	1.42222	-20.1	11.061	4.85701
31	1	61	Alcohol	2	2	2	2	2	3	26	21	172	2.39	33.8	102.2	93	14.1	1.17	1.3382	19.9529	0.698925	1.2381	-26.73	11.8586	3.72144
32	1	44	Alcohol	2	2	2	2	2	3	20	17	117	3.48	29.4	19	93	15.3	1.27	1.7876	12.0172	0.537634	1.17647	-22.33	10.4098	2.29496
33	1	44	Alcohol	2	1	1	1	1	1	24	26	222	5.7	38	22.7	89	11.1	0.93	-0.2879	11.0346	0.674157	0.923077	-30.89	11.0166	2.32695
34	1	52	Alcohol	2	2	1	2	2	3	27	33	155	3.77	38.7	31.3	90	15.2	1.26	1.3101	19.656	0.75	0.818182	-31.6	11.3072	2.71561
35	1	59	Alcohol	2	2	2	2	2	3	59	42	180	3.59	34.3	23.2	61	13	1.08	1.3587	61.6308	2.41803	1.40476	-26.91	13.0821	8.80541
36	1	68	Alcohol	2	3	2	2	2	3	37	38	60	6.16	42	9.8	78	13.7	1.14	0.9804	36.7723	1.1859	0.973684	-34.78	11.9106	5.23268
37	1	48	Alcohol	2	3	2	2	2	3	28	17	103	5.9	27.8	25.6	73	14.8	1.23	2.3477	22.6455	0.958904	1.64706	-20.53	11.3361	4.46531
38	1	54	Alcohol	2	2	2	2	2	3	34	16	83	4.6	30.5	20	52	15	1.25	3.2422	44.1346	1.63462	2.125	-23.02	12.6562	8.82692
39	1	50	Alcohol	2	1	1	2	2	3	20	17	85	3.75	31.4	13.5	125	14	1.16	0.9231	9.28	0.4	1.17647	-24.65	9.67374	1.94029
40	1	57	Alcohol	2	3	2	2	2	3	73	33	185	3	33.3	30	140	16.1	1.34	3.0431	39.8267	1.30357	2.21212	-26.7	10.3911	5.17384
41	2	34	Cryptogenic	2	3	2	2	2	3	33	30	16	2.48	29.2	25.2	34	17.2	1.43	3.0595	47.19	2.42647	1.1	-21.54	11.1265	6.02495
42	1	45	Cryptogenic	2	2	1	1	1	1	43	38	40	5.14	40.8	14.8	99	15.4	1.18	1.2033	23.0636	1.08586	1.13158	-33.79	9.43043	3.17069
43	1	63	Cryptogenic	2	1	2	1	1	1	31	15	26	3.52	32.8	36.2	65	13.6	1.13	2.4206	33.9522	1.19231	2.06667	-25.45	11.6005	7.75788
44	2	58	Cryptogenic	2	2	1	1	1	1	23	18	34	2.99	35.7	12.5	67	12.8	1.11	1.3034	22.1006	0.858209	1.27778	-28.37	11.4359	4.69294
45	1	48	Cryptogenic	2	1	1	1	1	1	35	24	43	3.3	31.2	14.7	296	13.3	1.11	-0.5072	6.3	0.295608	1.45833	-26.16	6.30724	1.15854
46	2	60	Cryptogenic	2	2	1	1	1	1	18	15	11	3.2	36	6.5	178	13.7	1.05	-0.0987	6.37079	0.252809	1.2	-29.78	7.55388	1.5666
47	2	45	Cryptogenic	2	1	1	1	1	1	21	15	16	3.3	42.9	13.6	212	12.2	1.02	-0.3074	4.5467	0.247642	1.4	-37.02	6.35642	1.15093
48	1	61	Cryptogenic	2	1	1	1	1	1	23	15	69	2.96	30.3	32.9	45	13.3	1.11	1.8212	34.6073	1.27778	1.53333	-22.75	13.4101	8.05007
49	1	77	Cryptogenic	2	1	1	1	1	1	25	21	24	2.6	36.8	47.1	86	14	1.22	1.604	27.3081	0.726744	1.19048	-29.66	11.3701	4.88453
50	2	45	Cryptogenic	2	2	1	1	1	1	21	18	19	4.9	40.1	21.7	49	13.8	1.15	1.5344	22.1786	1.07143	1.16667	-32.59	11.0544	4.54569
51	2	64	Cryptogenic	2	2	2	2	1	2	15	11	8	2.18	32.9	23.8	49	16.1	1.29	2.5204	25.2735	0.765306	1.36364	-25.39	11.6381	5.90716
52	1	37	Cryptogenic	2	1	1	2	1	2	19	24	28	3.1	49.4	17.9	25	15.8	1.31	2.1187	36.8372	1.9	0.791667	-41.65	12.7688	5.73997
53	1	21	Cryptogenic	2	1	2	2	1	2	33	45	33	2.95	4.11	31.9	80	15	1.25	1.2395	10.8281	1.03125	0.733333	3.09	7.33571	1.29133
54	1	41	Cryptogenic	2	3	2	2	2	3	27	20	62	4.98	34.5	22.9	98	14.1	1.17	1.4347	13.2162	0.688776	1.35	-27.48	9.48399	2.52584
55	1	46	Cryptogenic	2	3	2	2	2	3	50	37	85	2.5	24.4	28.9	130	15.5	1.29	1.784	22.8231	0.961538	1.35135	-17.7	9.27936	2.9086
56	1	34	Cryptogenic	2	1	2	2	2	3	101	14	55	2.05	22.5	82.9	82	14.4	1.2	9.1242	50.2537	3.07927	7.21429	-15.32	9.34048	11.1924
57	1	44	Cryptogenic	2	3	2	2	2	3	60	27	111	3.43	34	31.8	103	14.7	1.22	2.7527	31.2699	1.45631	2.22222	-27.03	10.0496	4.9327
58	1	39	Cryptogenic	2	1	1	1	1	1	20	44	68	4.2	35	9.2	87	14.5	1.21	0.6151	10.8483	0.574713	0.454545	-27.87	9.76645	1.3516
59	2	62	Cryptogenic	2	1	1	1	1	1	38	21	29	4.3	40.9	12.7	69	12.4	1.03	1.534	35.1693	1.37681	1.80952	-33.59	11.4324	7.45103
60	1	56	Cryptogenic	2	1	1	1	1	1	36	32	54	3.9	34.6	20.2	131	12.2	1.02	0.067	15.6971	0.687023	1.125	-27.91	9.56345	2.72047
61	2	54	Cryptogenic	2	1	1	1	1	1	26	23	14	3.1	31.1	27.4	73	15.6	1.12	1.117	21.5408	0.890411	1.13043	-23.83	10.1831	4.01033
62	2	59	Cryptogenic	2	1	1	1	1	1	31	25	21	3.61	40.2	20.7	117	14.4	1.2	1.2851	18.759	0.662393	1.24	-33.37	9.36469	3.1265
63	1	56	Cryptogenic	2	2	1	1	1	1	39	43	54	2.2	43.9	25	46	12.6	1.05	0.7069	49.8522	2.11957	0.906977	-36.36	12.808	7.24037
64	1	49	Cryptogenic	2	1	1	1	1	1	24	19	38	4.6	36.3	45.9	104	14.4	1.2	1.43	13.5692	0.576923	1.26316	-29.34	9.53891	2.59416
65	2	54	Cryptogenic	2	1	1	2	1	2	39	25	53	5.7	34	9.4	268	11.8	0.98	-0.815	7.70104	0.363806	1.56	-28.68	7.15643	1.57164
66	2	63	Cryptogenic	2	1	1	2	1	2	33	21	18	4.5	36.7	22.6	136	12.5	1.04	0.6904	15.8982	0.606618	1.57143	-30.06	8.98811	3.33585
67	1	39	Cryptogenic	2	1	1	2	1	2	32	26	24	4.03	42.9	23.8	52	15.2	1.32	2.4844	31.68	1.53846	1.23077	-35.42	10.5669	4.70679
68	1	68	Cryptogenic	2	2	1	2	1	2	46	69	134	7.4	39.3	19.9	112	11.4	0.95	-0.7103	26.5321	1.02679	0.666667	-32.42	11.388	3.3622
69	1	62	Cryptogenic	2	2	1	2	2	3	35	22	65	4.57	35.4	12.5	66	13.9	1.29	2.6554	42.4136	1.32576	1.59091	-28.06	12.1982	7.00978
70	2	59	Cryptogenic	2	1	1	2	2	3	23.9	46.3	63.2	5.23	36.2	35.4	104	12	1	-0.5652	13.5587	0.574519	0.516199	-29.24	10.5713	1.99263
71	1	48	Cryptogenic	2	1	1	2	2	3	44	47	63	3.6	33.3	11.1	144	14.6	1.21	0.7147	17.7467	0.763889	0.93617	-26.74	8.85736	2.13935
72	2	62	Cryptogenic	2	1	1	2	2	3	38	47	150	4.92	40.1	23.2	106	11.6	0.97	-0.3728	21.5596	0.896226	0.808511	-33.16	11.363	3.24206
73	2	47	Cryptogenic	2	2	2	2	2	3	27	33	15	3.9	30.9	22	46	15.1	1.26	1.7017	34.7596	1.46739	0.818182	-23.36	11.2324	4.80227
74	1	50	Cryptogenic	2	1	1	2	2	3	35	30	101	4.69	36	28.6	95	12.8	1.07	0.7034	19.7105	0.921053	1.16667	-28.95	10.6545	3.36321
75	2	51	Cryptogenic	2	1	1	2	2	3	23	13	19	2.67	37.7	8.7	90	13.1	1.14	1.876	14.858	0.638889	1.76923	-30.6	9.61596	3.6148
76	1	75	Cryptogenic	2	1	1	2	2	3	19	17	18	4.51	37.5	12.5	57	15.5	1.18	1.5595	29.5	0.833333	1.11765	-30.07	12.3152	6.06339
77	1	46	Cryptogenic	2	3	3	2	2	3	46	14	131	2.36	19.7	40.9	191	16	1.33	3.8892	14.7345	0.602094	3.28571	-13.61	8.41452	2.96086
78	2	45	Cryptogenic	2	2	2	2	2	3	22	29	16	2.7	28.5	30.8	35	15.8	1.37	2.3043	38.7514	1.57143	0.758621	-20.85	12.0045	5.25253
79	2	61	Cryptogenic	2	1	1	2	2	3	108	58	239	4.1	31.6	17.3	102	12.2	1.06	1.4646	68.4635	2.64706	1.86207	-24.62	11.8023	8.48085
80	1	55	Cryptogenic	2	1	1	2	2	3	123	72	57	6.4	32.6	29.6	52	14.8	1.23	2.6118	160.018	5.91346	1.70833	-25.12	12.4011	15.332
81	1	52	Cryptogenic	2	1	1	2	2	3	42	29	30	4.38	31.9	32.4	72	16	1.33	2.6331	40.3433	1.45833	1.44828	-24.62	10.7147	5.63276
82	1	68	Cryptogenic	2	2	2	2	2	3	37	38	60	6.16	42	9.8	199	13.7	1.14	-0.0965	14.4133	0.464824	0.973684	-35.99	8.97814	2.051
83	2	59	Cryptogenic	2	1	2	2	2	3	21	9	13	2.65	34.1	24.3	56	17	1.47	4.6285	32.5237	0.9375	2.33333	-26.66	11.3106	7.375
84	1	51	Cryptogenic	2	1	1	2	2	3	39	35	157	4.1	37.5	29.8	60	13.2	1.1	1.107	36.465	1.625	1.11429	-30.1	12.5148	5.60337
85	1	46	Cryptogenic	2	1	2	2	2	3	46	25	108	3.5	31.2	51	39	16.9	1.44	4.0001	78.1292	2.94872	1.84	-23.59	13.222	10.8513
86	2	72	Cryptogenic	2	1	1	2	2	3	30	23	31	3.2	33.6	19.2	88	13.3	1.15	1.3608	28.2273	0.852273	1.30435	-26.48	11.2568	5.11808
87	1	47	Cryptogenic	2	3	3	2	2	3	34	15	59	2.03	27	43.5	75	17.1	1.4	4.0065	29.8293	1.13333	2.26667	-19.75	10.7975	5.50136
88	1	50	Cryptogenic	2	3	2	2	2	3	145	41	26	4.37	23.6	21.2	43	16.7	1.39	5.8387	234.36	8.43023	3.53659	-16.03	12.0811	26.3316
89	2	61	Cryptogenic	2	1	1	1	1	1	22	20	28	2.98	28.1	19.9	90	13.6	1.13	0.9801	16.8496	0.611111	1.1	-21	10.5352	3.33423
90	1	40	Cryptogenic	2	1	1	1	1	1	29	19	102	5.42	37.2	37.9	174	12.7	1.09	0.5589	7.26667	0.416667	1.52632	-30.94	7.98357	1.52944
91	1	60	Cryptogenic	2	2	2	1	1	1	32	25	109	5.81	34.1	23.7	82	13.5	1.12	1.2254	26.2244	0.97561	1.28	-26.92	11.7913	4.68293
92	2	43	Cryptogenic	2	2	2	1	1	1	43	20	20	3.34	32.8	11.9	56	12.4	1.03	2.0787	34.0084	1.91964	2.15	-25.36	10.5406	7.38302
93	1	73	Cryptogenic	2	1	1	2	1	2	57	53	376	4.42	38.2	25.8	90	14.1	1.17	1.16	54.093	1.58333	1.07547	-31.1	13.1662	6.35064
94	1	56	Cryptogenic	2	2	2	2	1	2	28	20	26	2.24	29.4	18.5	69	14.9	1.24	2.1247	28.1786	1.01449	1.4	-22.09	11.0231	5.08138
95	2	66	Cryptogenic	2	1	2	2	2	3	26	20	13	4.54	30.9	81	141	17	0.98	-0.0123	11.9268	0.460993	1.3	-24.31	8.78163	2.72134
96	2	62	Cryptogenic	2	1	1	2	2	3	62	33	22	4.44	31.8	76.9	58	16.2	1.4	3.6691	92.7862	2.67241	1.87879	-24.38	11.7585	11.5371
97	2	70	Cryptogenic	2	3	2	1	1	1	11	7	9	3.12	32.4	33.3	101	17.5	1.56	3.7423	11.8931	0.272277	1.57143	-25.41	9.76294	2.88151
98	2	60	Cryptogenic	2	1	1	1	1	1	28	23	24	2.46	35	13.5	489	13.3	1.16	-2.265	3.98528	0.143149	1.21739	-31.89	5.06543	0.716369
99	2	57	Cryptogenic	2	1	1	1	1	1	26	24	56	5.32	42.9	28	134	12	1	-0.1176	11.0597	0.485075	1.08333	-36.24	9.56244	2.25755
100	2	66	Cryptogenic	2	2	1	2	1	2	66	38	266	3.77	38.4	19.6	163	14.2	1.18	1.3963	31.5342	1.01227	1.73684	-32.03	10.6959	4.33519
101	1	34	Cryptogenic	2	1	1	2	2	3	29	25	51	4.03	41.1	11.1	75	13.3	1.11	1.0838	14.5928	0.966667	1.16	-33.85	9.53317	2.62933
102	1	31	Cryptogenic	2	1	2	2	2	3	69	61	20	3.43	35.6	69.9	121	15.1	1.26	1.4285	22.2739	1.42562	1.13115	-28.81	6.99266	2.2634
103	2	66	Cryptogenic	2	3	2	2	2	3	25	17	30	3.31	32.1	12	92	13.8	1.15	1.5346	20.625	0.679348	1.47059	-25.02	10.7888	4.34982
104	2	70	Cryptogenic	2	1	1	2	2	3	31	44	34	4.34	39.7	11.7	63	13.6	1.13	0.7221	38.9222	1.23016	0.704545	-32.33	12.2617	5.1927
105	1	65	Cryptogenic	2	2	2	2	2	3	17	10	22	3.2	32.2	9.4	69	19.7	1.74	5.1377	27.8652	0.615942	1.7	-24.89	11.3959	5.06423
106	2	52	Cryptogenic	2	2	2	2	2	3	193	182	239	4.1	31	132	40	15.1	1.06	1.0064	265.954	12.0625	1.06044	-23.4	14.1798	18.5979
107	1	42	Hepatitis B virus	1	1	1	1	1	1	61	23	26	3.29	39.2	30.7	59	13.7	1.14	3.2644	49.5031	2.58475	2.65217	-31.79	10.5012	9.05447
108	1	40	Hepatitis B virus	1	2	2	1	1	1	39	34	28	5.3	30.1	50.8	28	15.4	1.28	2.3817	71.3143	3.48214	1.14706	-22.38	12.6955	9.55492
109	1	66	Hepatitis B virus	1	1	1	1	1	1	35	25	20	4.08	31.6	9.6	122	13.5	1.12	1.0206	21.2066	0.717213	1.4	-24.82	9.57769	3.78689
110	1	50	Hepatitis B virus	1	1	2	2	1	2	25	29	26	3.09	36.2	15.8	202	22.2	1.16	-0.1584	7.17822	0.309406	0.862069	-30.22	7.25511	1.1491
111	1	47	Hepatitis B virus	1	1	1	2	1	2	38	27	15	3.09	39.8	18.9	89	13.2	1.21	1.7979	24.2816	1.06742	1.40741	-32.69	9.17727	3.86198
112	1	37	Hepatitis B virus	1	2	2	2	2	3	26	23	27	2.31	44.5	19.9	37	13.4	1.69	4.4413	43.94	1.75676	1.13043	-36.87	11.566	5.42137
113	1	58	Hepatitis B virus	1	3	2	2	2	3	57	44	38	8.2	25.2	14.3	87	16.1	1.34	2.3598	50.92	1.63793	1.29545	-18.07	10.716	5.72872
114	1	49	Hepatitis B virus	1	1	1	2	2	3	28	18	20	3.01	33.3	17.8	33	14.6	1.21	2.483	50.3067	2.12121	1.55556	-25.63	12.6539	9.7995
115	2	64	Hepatitis B virus	1	1	1	2	2	3	39	33	23	4.68	36.8	9.1	68	15	1.29	2.1222	47.3506	1.43382	1.18182	-29.48	11.4019	6.38967
116	1	56	Hepatitis B virus	1	2	3	2	2	3	41	31	28	2.87	20.9	62.3	137	14.3	1.24	1.422	20.7813	0.748175	1.32258	-14.27	8.92471	3.01003
117	1	27	Hepatitis B virus	1	1	2	2	2	3	70	46	68	4.7	27.5	26.7	203	14.7	1.22	0.9801	11.3586	0.862069	1.52174	-21.53	5.83165	1.37274
118	1	47	Hepatitis B virus	1	1	2	2	2	3	42	27	15	2.76	2.6	16.47	23	19	1.61	4.68	138.18	4.56522	1.55556	5.17	13.4186	16.5172
119	1	49	Hepatitis B virus	1	3	2	2	2	3	23	18	25	3.12	30.8	21.3	57	13.7	1.4	2.9207	27.6807	1.00877	1.27778	-23.37	11.1154	4.66029
120	2	61	Hepatitis B virus	1	1	1	2	2	3	50	24	24	4.73	31.1	11.8	144	13.8	1.15	1.8439	24.3576	0.868056	2.08333	-24.54	8.91875	4.32346
121	1	45	Hepatitis B virus	1	3	3	2	2	3	90	137	133	7.11	28.3	36.7	76	17.1	1.42	2.0747	75.6711	2.96053	0.656934	-21.06	11.169	4.55283
122	2	51	Hepatitis B virus	1	3	3	2	2	3	53	34	43	3.61	27.2	35.7	47	16.7	1.39	3.3111	79.9398	2.81915	1.55882	-19.67	12.2748	9.86299
123	1	47	Hepatitis B virus	1	2	2	1	1	1	23	27	185	3	28.3	30.6	136	15.2	1.34	1.3647	10.651	0.422794	0.851852	-21.66	9.81304	1.5297
124	2	43	Hepatitis B virus	1	1	1	1	1	1	86	72	33	3.1	29.3	19.5	170	15.5	1.29	1.2303	28.0613	1.26471	1.19444	-23	7.45827	2.56361
125	2	36	Hepatitis B virus	1	3	2	2	1	2	33	25	28	6.23	29.6	31.4	56	17.1	1.41	3.0355	29.9121	1.47321	1.32	-22.16	10.1469	4.24286
126	1	38	Hepatitis B virus	1	1	1	2	2	3	39	34	49	2.81	41.6	27.1	61	13.8	1.15	1.4029	27.9393	1.59836	1.14706	-34.21	10.5515	4.16657
127	1	38	Hepatitis B virus	1	3	2	2	2	3	31	26	33	1.78	35.2	50	76	15.8	1.31	2.1696	20.305	1.01974	1.19231	-27.96	9.56884	3.0398
128	2	57	Hepatitis B virus	1	1	1	2	2	3	18	11	21	3.8	43.9	14	53	13.5	1.12	1.9325	21.6815	0.849057	1.63636	-36.43	11.7218	5.8368
129	1	46	Hepatitis B virus	1	3	3	2	2	3	202	326	56	5.35	29.9	71.24	110	23.2	2.16	5.6249	182.461	4.59091	0.619632	-23	9.4366	4.67851
130	1	49	Hepatitis B virus	1	3	2	2	2	3	25	14	35	5.2	34.3	10.6	80	14.7	1.22	2.4074	18.6812	0.78125	1.78571	-27.1	10.2877	4.09244
131	1	52	Hepatitis B virus	1	1	2	2	2	3	93	105	155	5.8	34.8	583	53	13.7	1.14	1.0921	104.02	4.38679	0.885714	-27.33	12.9367	8.90463
132	1	60	Hepatitis B virus	1	1	1	1	1	1	26	25	17	5.6	33	10	120	15.2	1.09	0.4267	14.17	0.541667	1.04	-26.2	9.1508	2.6
133	1	62	Hepatitis B virus	1	2	2	1	1	1	30	24	52	4.09	36.7	34.3	173	13.6	1.13	0.4304	12.1491	0.433526	1.25	-30.43	9.01348	2.19463
134	1	56	Hepatitis B virus	1	2	2	1	1	1	33	19	21	3.64	32.5	26	203	14.1	1.15	0.8822	10.469	0.406404	1.73684	-26.53	7.45806	2.08847
135	1	56	Hepatitis B virus	1	1	1	1	1	1	26	24	22	3.58	38.4	17.3	67	13	1.08	0.9003	23.4699	0.970149	1.08333	-31.07	10.966	4.43589
136	1	68	Hepatitis B virus	1	2	2	1	1	1	30	19	21	2.99	78.3	44	110	13.5	1.23	1.9326	22.8109	0.681818	1.57895	-71.4	10.0587	4.25462
137	1	61	Hepatitis B virus	1	1	1	1	1	1	21	19	2.5	2.89	34.7	29.8	66	12.7	1.07	0.8841	20.7677	0.795455	1.10526	-27.36	9.62075	4.45275
138	1	36	Hepatitis B virus	1	1	1	1	1	1	29	23	20	2.7	38.6	28.1	44	15.1	1.26	2.2773	29.8964	1.64773	1.26087	-31.04	10.6886	4.94748
139	1	56	Hepatitis B virus	1	1	1	1	1	1	39	25	31	4.12	38.9	22	112	12.6	1.07	1.0477	20.865	0.870536	1.56	-32.02	9.61754	3.9
140	1	30	Hepatitis B virus	1	1	1	1	1	1	14	24	15	3.87	38.4	14.1	56	13.9	1.16	0.7898	8.7	0.625	0.583333	-30.96	9.06038	1.53093
141	2	44	Hepatitis B virus	1	2	1	1	1	1	28	21	15	2.32	37.6	18.9	66	13.7	1.14	1.5404	21.28	1.06061	1.33333	-30.26	9.89548	4.0734
142	2	43	Hepatitis B virus	1	1	1	1	1	1	43	27	38	4.6	36.5	36.3	148	14.9	1.29	1.9278	16.1163	0.726351	1.59259	-29.98	7.98136	2.40433
143	1	46	Hepatitis B virus	1	1	1	1	1	1	31	18	15	3.4	35.2	15.4	270	14.7	1.22	0.6364	6.44341	0.287037	1.72222	-29.9	5.62363	1.24486
144	1	57	Hepatitis B virus	1	1	1	1	1	1	37	22	61	4.82	35.3	18.3	213	14.7	1.22	1.0928	12.0797	0.434272	1.68182	-29.43	8.18517	2.11099
145	2	56	Hepatitis B virus	1	1	1	1	1	1	32	21	78	4.76	34.3	15.5	217	15.2	1.26	1.0689	10.4052	0.368664	1.52381	-28.47	8.25839	1.80206
146	1	45	Hepatitis B virus	1	1	1	2	1	2	24	26	25	3.9	37.9	21.1	65	15.3	1.27	1.7175	21.1015	0.923077	0.923077	-30.55	10.398	3.25855
147	1	53	Hepatitis B virus	1	3	2	2	1	2	19	25	27	3.03	27.3	22.1	64	16.2	1.31	1.7317	20.612	0.742188	0.76	-19.94	11.0862	3.14688
148	1	48	Hepatitis B virus	1	1	1	2	1	2	35	25	69	4.3	36.2	18.9	42	15	1.31	2.7339	52.4	2.08333	1.4	-28.62	12.7764	8
149	1	63	Hepatitis B virus	1	3	2	2	1	2	36	38	49	3.21	27.3	23.2	82	16.2	1.39	2.2292	38.4454	1.09756	0.947368	-20.12	11.3724	4.48681
150	1	48	Hepatitis B virus	1	2	1	2	1	2	61	57	33	4.13	42.2	13.7	90	13.6	1.2	1.3114	39.04	1.69444	1.07018	-35.1	9.8165	4.30915
151	1	28	Hepatitis B virus	1	2	1	2	1	2	157	178	38	9.5	38.6	17.1	104	15.4	1.28	1.3713	54.1046	3.77404	0.882022	-31.64	7.53012	3.16821
152	2	51	Hepatitis B virus	1	1	1	2	1	2	31	21	16	4.1	37.7	16.8	132	12.4	1.03	0.5533	12.3366	0.587121	1.47619	-31.02	8.26258	2.61366
153	1	51	Hepatitis B virus	1	1	2	2	1	2	23	18	31	3.61	31	58.8	58	17.5	1.52	3.5442	30.7407	0.991379	1.27778	-23.58	11.3608	4.76688
154	1	37	Hepatitis B virus	1	1	1	2	1	2	65	59	54	3.7	39.9	13.9	499	13.9	1.21	-2.2363	5.83176	0.325651	1.10169	-36.89	3.94198	0.627464
155	1	59	Hepatitis B virus	1	3	2	2	2	3	39	35	51	5.17	37.9	13	78	14	1.1	0.9468	32.45	1.25	1.11429	-30.68	11.3053	4.98641
156	1	57	Hepatitis B virus	1	1	1	2	2	3	37	22	61	4.82	35.3	18.3	203	14.7	1.22	1.1818	12.6748	0.455665	1.68182	-29.33	8.33572	2.21498
157	1	43	Hepatitis B virus	1	1	1	2	2	3	75	83	94	2.6	36.3	30	44	15.5	1.29	1.9853	94.5511	4.26136	0.903614	-28.74	12.5147	8.04522
158	2	57	Hepatitis B virus	1	2	3	2	2	3	28	20	32	2.27	30.5	156	24	19.3	1.67	4.7913	111.055	2.91667	1.4	-22.74	14.5527	14.8699
159	1	62	Hepatitis B virus	1	2	3	2	2	3	54	51	35	2.87	26.4	43.2	80	18.6	1.61	3.5468	67.3785	1.6875	1.05882	-19.2	11.1362	5.86017
160	2	45	Hepatitis B virus	1	2	1	2	2	3	44	29	17	3.55	35.2	21.7	91	14.4	1.2	1.8658	26.1099	1.20879	1.51724	-28.11	9.04824	4.0404
161	1	48	Hepatitis B virus	1	2	2	2	2	3	50	75	59	2.65	27.2	13.9	50	18.9	1.57	3.1089	75.36	2.5	0.666667	-19.7	12.1314	5.54256
162	1	46	Hepatitis B virus	1	3	3	2	2	3	60	27	29	2.26	25.4	43.4	101	16.8	1.4	3.7191	38.2574	1.48515	2.22222	-18.41	9.23318	5.25903
163	2	53	Hepatitis B virus	1	1	2	2	2	3	51	21	20	3.68	25.4	32.1	38	17.8	1.48	4.9614	105.275	3.35526	2.42857	-17.78	12.4749	15.5222
164	1	47	Hepatitis B virus	1	2	2	2	2	3	23	27	33	4.85	28.3	30.6	56	15.6	1.26	1.6551	24.3225	1.02679	0.851852	-20.86	11.219	3.71497
165	1	46	Hepatitis B virus	1	3	2	2	2	3	31	22	11	3.12	29.3	12.67	42	14.1	1.17	2.0076	39.7243	1.84524	1.40909	-21.72	11.2113	7.23867
166	1	58	Hepatitis B virus	1	3	2	2	2	3	46	74	100	3.8	28.5	32.6	37	16.7	1.39	2.2192	100.23	3.10811	0.621622	-20.87	14.1262	8.3824
167	2	47	Hepatitis B virus	1	1	1	2	2	3	32	32	28	3.95	32.6	11.1	66	18	1.47	2.8595	33.4982	1.21212	1	-25.26	10.5888	4.02837
168	2	60	Hepatitis B virus	1	1	1	2	2	3	23	14	12	3.16	36	15.5	49	15.5	1.29	2.8722	36.3306	1.17347	1.64286	-28.49	11.7173	7.52695
169	1	61	Hepatitis B virus	1	2	1	2	2	3	35	34	41	4.1	59.5	9.1	79	14	1.21	1.4107	32.7006	1.10759	1.02941	-52.29	11.2256	4.6348
170	1	41	Hepatitis B virus	1	2	3	2	2	3	52	25	19	5	26.2	24.5	209	17.2	1.43	2.7368	14.5874	0.62201	2.08	-20.29	6.18871	2.04019
171	1	49	Hepatitis B virus	1	1	2	2	2	3	211	142	79	3.26	26.5	27.5	235	15.4	1.28	0.9664	56.3146	2.24468	1.48592	-20.85	7.57688	3.69204
172	1	62	Hepatitis B virus	1	3	3	2	2	3	38	21	14	2.45	6.5	39	187	14.6	1.21	1.4324	15.2447	0.508021	1.80952	-0.37	7.76798	2.74931
173	2	53	Hepatitis B virus	1	3	2	2	2	3	43	28	22	1.7	30.2	9.1	121	13.1	1.09	1.0424	20.5298	0.88843	1.53571	-23.41	8.95069	3.55943
174	1	58	Hepatitis B virus	1	3	2	2	2	3	40	30	27	1.65	27.4	27	90	15.5	1.31	2.2227	33.7689	1.11111	1.33333	-20.3	10.3506	4.70636
175	1	51	Hepatitis B virus	1	1	1	2	2	3	42	43	48	3.26	38.7	12.8	103	13.8	1.15	0.8145	23.9155	1.01942	0.976744	-31.73	9.90907	3.17138
176	1	58	Hepatitis B virus	1	2	1	2	2	3	72	79	74	5.5	44.8	15.9	42	13.1	1.09	0.9589	108.377	4.28571	0.911392	-37.22	13.4704	11.1866
177	2	41	Hepatitis B virus	1	1	1	2	2	3	33	20	31	3.32	38	14.5	48	13.8	1.15	2.1523	32.4156	1.71875	1.65	-30.48	11.2007	6.30292
178	1	39	Hepatitis B virus	1	1	2	2	2	3	35	26	25	2.35	39.1	43.6	23	18.2	1.57	4.2054	93.1761	3.80435	1.34615	-31.33	13.1764	11.6391
179	1	49	Hepatitis B virus	1	1	2	2	2	3	31	34	27	2.76	27	18.8	93	17.5	1.31	1.6648	21.3967	0.833333	0.911765	-19.93	9.64778	2.80114
180	1	53	Hepatitis B virus	1	1	2	2	2	3	63	54	63	4.07	31.2	46.3	64	16.2	1.35	2.4549	70.432	2.46094	1.16667	-23.84	11.7333	7.09969
181	1	40	Hepatitis B virus	1	3	2	2	2	3	41	51	17	4.33	40.5	27.8	56	15.2	1.26	1.5947	36.9	1.83036	0.803922	-33.06	10.1491	4.10082
182	1	46	Hepatitis B virus	1	2	2	2	2	3	62	56	54	5.1	30.2	39.3	110	13.9	1.16	0.9692	30.0756	1.40909	1.10714	-23.3	9.41169	3.46468
183	2	50	Hepatitis B virus	1	2	2	2	2	3	19	22	22	3.8	34.5	11.1	118	12.3	1.02	-0.1466	8.21186	0.402542	0.863636	-27.68	8.79787	1.71645
184	1	61	Hepatitis B virus	1	2	3	2	2	3	146	153	67	2.44	25.8	59.6	82	19.3	1.6	3.3446	173.776	4.45122	0.954248	-18.62	11.5157	8.78058
185	1	45	Hepatitis B virus	1	2	2	2	2	3	25	26	14	2.38	31.8	19.2	25	13.7	1.14	1.4368	51.3	2.5	0.961538	-24.05	12.9582	8.82523
186	1	47	Hepatitis B virus	1	1	1	2	2	3	14	9	15	3.8	36.1	39.5	66	14.8	1.23	2.2947	12.2627	0.530303	1.55556	-28.76	10.1034	3.32323
187	1	43	Hepatitis B virus	1	3	2	2	2	3	23	13	18	3.7	34.5	22	216	13.9	1.16	0.86	5.3113	0.266204	1.76923	-28.66	6.22666	1.2699
188	1	49	Hepatitis B virus	1	3	2	2	2	3	52	42	50	4.08	30.1	48.3	85	15.7	1.3	2.0945	38.9694	1.52941	1.2381	-22.95	10.3922	4.62547
189	1	58	Hepatitis B virus	1	2	1	2	2	3	54	40	60	6.8	36.6	13.8	68	14.8	1.28	2.2814	58.9553	1.98529	1.35	-29.28	11.7798	7.28254
190	1	64	Hepatitis B virus	1	3	2	2	2	3	61	41	50	6	26	22.3	45	15.9	1.38	3.1867	119.723	3.38889	1.4878	-18.45	13.2825	13.5489
191	1	61	Hepatitis B virus	1	3	2	2	2	3	29	19	33	2.96	26.8	26.5	69	14.8	1.23	2.2312	31.5343	1.05072	1.52632	-19.49	11.4957	5.88169
192	2	45	Hepatitis B virus	1	1	1	2	2	3	31	22	19	4.6	38.2	14.1	49	13.5	1.12	1.6818	31.8857	1.58163	1.40909	-30.69	11.0586	6.06969
193	2	65	Hepatitis B virus	1	3	2	2	2	3	30	30	18	2.77	24.9	16.2	79	14.3	1.23	1.479	30.3608	0.949367	1	-17.69	10.8215	4.50658
194	1	29	Hepatitis B virus	1	2	1	2	2	3	25	28	44	3.73	37.3	29.3	49	15.2	1.32	2.0853	19.5306	1.27551	0.892857	-29.79	10.2034	2.79617
195	1	56	Hepatitis B virus	1	2	3	2	2	3	59	22	30	5.6	34.7	60.6	110	19.6	1.63	5.4302	48.9593	1.34091	2.68182	-27.8	9.62763	6.40377
196	1	47	Hepatitis B virus	1	1	1	2	2	3	42	33	38	4.8	36.7	13.5	85	13	1.08	0.9787	25.0814	1.23529	1.27273	-29.55	10.0233	4.0427
197	1	52	Hepatitis B virus	1	3	3	2	2	3	97	124	59	3.06	26.8	86.4	98	17	1.41	1.9841	72.5718	2.47449	0.782258	-19.78	10.2961	4.62209
198	1	57	Hepatitis B virus	1	3	2	2	2	3	62	70	85	4.12	34	29.3	82	14.8	1.23	1.3083	53.01	1.89024	0.885714	-26.82	11.4429	5.15114
199	2	49	Hepatitis B virus	1	3	2	2	2	3	40	26	45	3.6	32.8	15	262	12.4	1.03	-0.5252	7.70534	0.381679	1.53846	-27.42	6.79206	1.46713
200	1	37	Hepatitis B virus	1	3	2	2	2	3	47	48	37	3.6	39.8	10.9	54	13.9	1.16	1.3064	37.3563	2.17593	0.979167	-32.34	10.6103	4.6482
201	2	68	Hepatitis B virus	1	2	3	2	2	3	31	17	15	4.01	22.9	27.9	81	17.6	1.52	4.0271	39.5575	0.95679	1.82353	-15.71	10.7399	6.31191
202	1	34	Hepatitis B virus	1	2	3	2	2	3	84	73	31	5.6	30.7	57.6	19	18.4	1.53	3.7839	229.983	11.0526	1.15068	-22.89	13.4214	17.5931
203	1	64	Hepatitis B virus	1	3	3	2	2	3	64	36	56	2.95	31.9	69.1	55	17.4	1.44	3.7793	107.241	2.90909	1.77778	-24.45	12.7854	12.4121
204	1	51	Hepatitis B virus	1	3	2	2	2	3	39	17	33	1.86	28.3	24	80	16.8	1.4	3.9966	34.8075	1.21875	2.29412	-21.1	10.4272	6.03004
205	1	43	Hepatitis B virus	1	2	2	2	2	3	45	26	30	4.3	28.7	26.7	48	17.6	1.46	3.8878	58.8563	2.34375	1.73077	-21.18	11.3265	7.90593
206	1	50	Hepatitis B virus	1	1	1	2	2	3	48	34	32	4.93	35.9	21.1	48	13.9	1.21	2.1683	60.5	2.5	1.41176	-28.38	11.891	8.57493
207	1	54	Hepatitis B virus	1	2	2	2	2	3	34	28	66	5.7	25.9	25.2	308	15.8	1.37	0.4487	8.16662	0.275974	1.21429	-20.98	6.89219	1.12653
208	2	34	Hepatitis B virus	1	2	2	2	2	3	33	30	16	2.48	29.2	25.2	102	17.2	1.43	2.4543	15.73	0.808824	1.1	-22.22	7.68677	2.00832
209	2	79	Hepatitis B virus	1	3	2	2	2	3	93	59	44	4.87	36.4	32.8	43	15.5	1.35	3.1579	230.662	5.40698	1.57627	-28.83	14.0708	22.2441
210	1	42	Hepatitis B virus	1	2	2	2	2	3	67	67	41	2.53	30.8	31.4	33	15.5	1.29	2.2046	110.002	5.07576	1	-23.13	12.6868	10.4177
211	1	58	Hepatitis B virus	1	3	2	2	2	3	17	12	18	2.45	30.3	22	90	14.1	1.17	1.5899	12.818	0.472222	1.41667	-23.2	10.0227	3.1626
212	2	33	Hepatitis B virus	1	1	1	2	2	3	34	32	21	2.8	37.3	15.4	55	15.1	1.26	1.9295	25.704	1.54545	1.0625	-29.85	9.725	3.60624
213	1	66	Hepatitis B virus	1	1	1	2	2	3	43	21	17.6	1.65	28.1	25.3	72	13	1.04	1.86	40.9933	1.49306	2.04762	-20.82	11.163	8.60142
214	1	45	Hepatitis B virus	1	3	2	2	2	3	25	20	21	1.65	28.9	45.5	15	16.8	1.46	3.5757	109.5	4.16667	1.25	-21.05	14.8845	16.7705
215	1	64	Hepatitis B virus	1	2	2	2	2	3	35	21	43	3.16	29.3	46.5	62	14.7	1.22	2.4176	44.0774	1.41129	1.66667	-21.92	12.201	7.884
216	1	40	Hepatitis B virus	1	1	2	2	2	3	63	36	83	3.31	35.3	41.8	201	18.2	1.58	3.1827	19.809	0.783582	1.75	-29.31	7.40047	2.08955
217	1	56	Hepatitis B virus	1	3	2	2	2	3	96	86	190	5.3	21.4	26.7	111	16.1	1.34	1.9204	64.8995	2.16216	1.11628	-14.51	11.0451	5.2226
218	1	47	Hepatitis B virus	1	3	2	2	2	3	40	26	37	2.6	32.4	33	53	12.3	1.07	1.5457	37.9547	1.88679	1.53846	-24.93	11.5122	6.95657
219	1	47	Hepatitis B virus	1	2	2	2	2	3	35	25	49	2.85	27.9	23.8	51	17	1.41	3.1808	45.4794	1.71569	1.4	-20.41	11.8485	6.45098
220	1	39	Hepatitis B virus	1	3	2	2	2	3	125	101	58	4.75	31.3	23.5	58	15.6	1.3	2.3342	109.267	5.38793	1.23762	-23.88	10.904	8.36346
221	1	41	Hepatitis B virus	1	1	1	2	1	2	23	29	31	4.42	41.1	18.7	97	13.3	1.15	0.6365	11.1799	0.592784	0.793103	-34.07	8.9826	1.80526
222	1	42	Hepatitis B virus	1	3	3	2	2	3	47	26	16	1.73	43.3	147.2	88	22.2	1.84	5.6313	41.2745	1.33523	1.80769	-36.18	8.89213	4.39924
223	1	59	Hepatitis B virus	1	2	2	2	1	2	30	16	12	4.64	33.4	27.3	75	14.7	1.22	2.5644	28.792	1	1.875	-26.15	10.3055	5.9
224	2	59	Hepatitis B virus	1	3	3	2	2	3	76	29	22	5.61	21.3	81	166	17	1.47	4.0116	39.7077	1.14458	2.62069	-14.96	8.27775	5.01601
225	2	64	Hepatitis B virus	1	3	2	2	2	3	76	47	43	3.21	27.6	22.3	30	16.4	1.36	3.3776	220.501	6.33333	1.61702	-19.9	14.4733	23.6496
226	1	42	Hepatitis B virus	1	3	2	2	2	3	15	17	29	2.6	36.8	19.8	61	14.4	1.2	1.3329	12.3934	0.614754	0.882353	-29.41	10.4918	2.50488
227	1	59	Hepatitis B virus	1	1	1	2	2	3	22	13	18	2.32	37	13.1	67	15	1.25	2.5635	24.2164	0.820896	1.69231	-29.67	11.0078	5.37314
228	2	65	Hepatitis B virus	1	3	3	2	2	3	38	22	39	3.7	27.2	44.6	119	17.1	1.48	3.3569	30.7193	0.798319	1.72727	-20.39	10.1296	4.42526
229	2	68	Autoimmune	2	1	1	1	1	1	81	54	524	3.7	33.3	27.2	185	13.2	1.1	0.4805	32.7503	1.09459	1.5	-27.15	10.9335	4.05159
230	1	62	Autoimmune	2	1	1	1	1	1	27	18	35	2.93	32	19.3	83	15.5	1.29	2.3896	26.0176	0.813253	1.5	-24.83	11.0201	4.7538
231	2	53	Autoimmune	2	1	1	2	2	3	30	24	150	5.19	35.3	14	82	13.4	1.17	1.4511	22.6866	0.914634	1.25	-28.12	11.6192	3.95802
232	2	66	Autoimmune	2	1	1	2	2	3	17	12	20	3.5	34.7	15	107	12.8	1.07	0.9116	11.22	0.397196	1.41667	-27.77	9.99657	3.02704
233	1	50	Autoimmune	2	1	2	2	2	3	167	104	196	3.57	23.1	70.2	65	16	1.33	2.8939	170.854	6.42308	1.60577	-15.75	12.3762	12.5967
234	2	50	Autoimmune	2	2	2	1	1	1	29	14	24	2.7	29.4	12	234	14.4	1.14	0.9752	7.0641	0.309829	2.07143	-23.74	6.69563	1.65611
235	2	73	Autoimmune	2	1	1	2	2	3	35	21	94	3.3	28.9	11.9	108	12.1	1.01	0.9015	23.894	0.810185	1.66667	-21.98	11.5284	5.16247
236	1	73	Autoimmune	2	3	2	2	2	3	68	288	50	3.81	31.1	18.2	67	14.4	1.12	0.0436	82.9803	2.53731	0.236111	-23.77	12.5231	4.36577
237	2	62	Autoimmune	2	3	3	2	2	3	58	25	307	4.6	34.9	40.6	92	13.3	1.11	2.3941	43.3865	1.57609	2.32	-27.82	12.3703	7.81739
238	2	44	Autoimmune	2	1	1	1	1	1	48	41	117	4.2	37.5	7.8	31	12.5	1.04	1.12	70.8542	3.87097	1.17073	-29.81	13.8394	10.64
